# Supplementary material for: A Study of 3-Substituted 7-Methoxy-2,3,4,5-tetrahydro-1H-benzo[d]azepin-1-ols Leading to Candidate PET Radioligands for Imaging Brain GluN2B: Design, Synthesis, and Structure–Activity Relationships
Source: Molecules. 2026 May 6;31(9):1541. doi: 10.3390/molecules31091541 (PMC13164588; doi:10.3390/molecules31091541)
Supplement: Supplementary file 1 [file molecules-31-01541-s001.zip]

Archive with 1 entries (1 files):
- molecules-4273563-supplementary.pdf
